# Supplementary material for: Diversity and Biological Activities of Endophytic Fungi from the Flowers of the Medicinal Plant Vernonia anthelmintica
Source: Int J Mol Sci. 2022 Oct 8;23(19):11935. doi: 10.3390/ijms231911935 (PMC9569571; doi:10.3390/ijms231911935)
Supplement: Supplementary file 1 [file ijms-23-11935-s001.zip]

Archive with 1 entries (1 files):
- ijms-1908157-supplementary.pdf
